# Supplementary material for: Plasmodium infection alters Anopheles gambiae detoxification gene expression
Source: BMC Genomics. 2010 May 19;11:312. doi: 10.1186/1471-2164-11-312 (PMC2885368; doi:10.1186/1471-2164-11-312)
Supplement: Additional file 2 — Table S2. List of all the genes differentially expressed (p < 0.001) represented on the Detox chip including fold change in expression and p-values. [file 1471-2164-11-312-S2.XLSX]

## Sheet: Sheet1
			Day 1 vs Day 1				Day 11 vs Day 11				Day 11 vs Day 1
			infected vs uninfected				infected vs uninfected				Midgut				Fat Body
			Midgut		Fat Body		Midgut		Fat Body		infected		unifected		infected		unifected
Gene description	Probe name	VectorBase Gene ID	Fold	P-value	Fold	P-value	Fold	P-value	Fold	P-value	Fold	P-value	Fold	P-value	Fold	P-value	Fold	P-value
ABC transporter	ABCC10	AGAP008437	2.38006	0									1.8302	0.00031
ABC transporter	ABCC11	AGAP008436	3.9422	0			1.47223	0.00097			1.95342	0	5.23069	0
ABC transporter	ABCC12	AGAP007917	1.76541	0							1.71832	0	2.89186	0	1.35472	0
ABC transporter	ABCC9	AGAP008437									1.92786	0.00047	2.28628	2e-05
Actin	Actin5C	AGAP000651	1.438	0.00078							1.50838	0.0001	1.88949	0
Aldehyd oxydase	Aldehyd oxydase	AGAP006226									1.2579	0.0003			-1.3407	2e-05	1.40834	0
Alpha-amylase	Alpha_amylase	AGAP002317															-1.9711	0.0008
Cuticle protein	AGAP008432	AGAP008432									2.67586	0.00068	2.58829	0.0009	-2.035	0	1.53794	0
Cytochrome b5	Cytochrome_B5	AGAP007121															-2.02371	0
Cytochrome c	Cytochrome_C	AGAP009537									-1.53156	0	-2.14355	0
Cytochrome P450 monooxygenase	CYP12F2	AGAP008020	-1.93187	0	2.19162	0					2.25168	0			-1.6586	5e-05	2.71321	0
Cytochrome P450 monooxygenase	CYP12F4	AGAP008018	-2.11697	0							3.52348	0	2.28153	0
Cytochrome P450 monooxygenase	CYP301A1	AGAP006082															-2.3327	0
Cytochrome P450 monooxygenase	CYP302A1	AGAP005992													-1.9026	2e-05	-2.14206	0
Cytochrome P450 monooxygenase	CYP303A1	AGAP010077									10.0144	0	9.9452	0
Cytochrome P450 monooxygenase	CYP304B1	AGAP003066	-1.96156	2e-05							4.39542	0
Cytochrome P450 monooxygenase	CYP305A1	AGAP005656									2.30537	0	2.42671	0
Cytochrome P450 monooxygenase	CYP306A1	AGAP004665									-2.0167	0.00074	-2.02371	0.00069	-1.5347	0
Cytochrome P450 monooxygenase	CYP307B1	AGAP008682									1.83274	1e-05	1.88949	0
Cytochrome P450 monooxygenase	CYP314A1	AGAP002429															-1.91322	1e-05
Cytochrome P450 monooxygenase	CYP315A1	AGAP00284									2.71509	0	3.08015	0
Cytochrome P450 monooxygenase	CYP325A1	AGAP002211									-2.07197	0.00019
Cytochrome P450 monooxygenase	CYP325C2	AGAP002205											2.08493	4e-05
Cytochrome P450 monooxygenase	CYP325H1	AGAP002138	-1.86348	0.00026									-2.74918	0
Cytochrome P450 monooxygenase	CYP325J1	AGAP001443															-2.60449	0
Cytochrome P450 monooxygenase	CYP329A1	AGAP003522															2.674	1e-05
Cytochrome P450 monooxygenase	CYP4AA1	AGAP003608									2.88986	0	2.09652	0
Cytochrome P450 monooxygenase	CYP4AR1	AGAP002417	-1.95613	0.00035
Cytochrome P450 monooxygenase	CYP4C27	AGAP009246													3.3543	2e-05	4.88379	0
Cytochrome P450 monooxygenase	CYP4D15	GenBank: AY062193	-2.69634	0							1.41225	0	-1.55617	0
Cytochrome P450 monooxygenase	CYP4D22	AGAP002419									4.14106	0	4.73052	0
Cytochrome P450 monooxygenase	CYP4G16	AGAP001076									-2.18556	0	-4.17275	0			-1.77892	0
Cytochrome P450 monooxygenase	CYP4G17	AGAP000877			-1.26138	0.00095			1.58227	0					2.052		-4.09539	0
Cytochrome P450 monooxygenase	CYP4H15	AGAP001864	-1.78881	0			1.64718	3e-05			-4.93141	0	-14.5203	0
Cytochrome P450 monooxygenase	CYP4H17	AGAP008358	-2.78755	0			-1.44193	0.00019					-2.15995	0
Cytochrome P450 monooxygenase	CYP4H19	AGAP000088					-1.6449	0.00012
Cytochrome P450 monooxygenase	CYP4H25	AGAP001864	-2.06051	2e-05			1.89343	0.00043			-2.48113	0	-9.67995	0
Cytochrome P450 monooxygenase	CYP4H26	GenBank: AY748849									6.76927	0	6.88282	0
Cytochrome P450 monooxygenase	CYP4J5	AGAP006048											3.19098	3e-05	-3.595	0	4.44752	0
Cytochrome P450 monooxygenase	CYP4J9	AGAP006047															2.64268	0.00033
Cytochrome P450 monooxygenase	CYP4K2	AGAP002416													-1.6483	0.00059	1.92652	1e-05
Cytochrome P450 monooxygenase	CYP6AA1	AGAP002862	-1.81504	1e-05							2.78369	0
Cytochrome P450 monooxygenase	CYP6AA2	GenBank: AY745221	-1.93187	1e-05							2.59009	0
Cytochrome P450 monooxygenase	CYP6AF1/2	AGAP011029									-1.69584	0.00062					-1.429	0.00023
Cytochrome P450 monooxygenase	CYP6AG1	GenBank: AY745223									2.27837	0	1.99723	0
Cytochrome P450 monooxygenase	CYP6AG2	GenBank: AY745224									1.63354	0	1.31403	0.00012	-1.37364	1e-05	-1.60325	0
Cytochrome P450 monooxygenase	CYP6AH1	AGAP007480	-2.43682	0							2.75108	0			1.45297	0	-1.64376	0
Cytochrome P450 monooxygenase	CYP6AK1	AGAP010961									9.19596	0	15.7469	0
Cytochrome P450 monooxygenase	CYP6M1	AGAP008209	1.5966	0							4.16697	0	5.5251	0			2.01531	0
Cytochrome P450 monooxygenase	CYP6M2	AGAP008212	4.231	0	2.72641	0			-2.90593	0			6.72717	0			7.42299	0
Cytochrome P450 monooxygenase	CYP6M3	AGAP008213	1.62001	0	2.10235	0					3.08228	0	4.37717	0			2.6666	0
Cytochrome P450 monooxygenase	CYP6M4	AGAP008214	-1.2932	1e-05
Cytochrome P450 monooxygenase	CYP6N1	GenBank: AY028786									4.26339	0	10.7108	0
Cytochrome P450 monooxygenase	CYP6N2	AGAP008206									2.55443	0	2.94037	0	1.8493	0	1.82134	0
Cytochrome P450 monooxygenase	CYP6P1	AGAP002868	-1.3794	0.00041							7.95025	0	5.38893	0
Cytochrome P450 monooxygenase	CYP6P3	AGAP002865									3.22433	0	3.40818	0
Cytochrome P450 monooxygenase	CYP6P5	AGAP002866									2.42839	5e-05	2.66106	1e-05
Cytochrome P450 monooxygenase	CYP6S1	AGAP008204									2.27837	0	2.0648	0	1.8609	0	2.1901	0
Cytochrome P450 monooxygenase	CYP6Y1	AGAP008208			1.61217	2e-05							2.16295	0.00019	3.41764	0	4.26339	0
Cytochrome P450 monooxygenase	CYP6Y2	AGAP008207	1.72548	0							2.64268	0	4.09539	0	1.63467	0	1.86219	0
Cytochrome P450 monooxygenase	CYP6Z1	AGAP008219									22.8639	0	24.3019	0	1.60882	0	1.30134	0
Cytochrome P450 monooxygenase	CYP6Z2	AGAP008218	-2.80305	0			-1.97383	1e-05			8.23632	0	5.79979	0	-2.65737	5e-05	3.38698	0
Cytochrome P450 monooxygenase	CYP6Z4	AGAP002894											2.46741	8e-05
Cytochrome P450 monooxygenase	CYP9J3	AGAP012291	-1.8264	0							3.57019	0	2.47084	0
Cytochrome P450 monooxygenase	CYP9J4	AGAP012292									27.5504	0	15.0741	0	3.11882	0	3.46295	0
Cytochrome P450 monooxygenase	CYP9J5	AGAP012296									31.1681	0	15.1579	0	-5.39267	0	13.3799	0
Cytochrome P450 monooxygenase	CYP9K1	AGAP000818									3.23553	0	2.24856	1e-05			2.09798	1e-05
Cytochrome P450 monooxygenase	CYP9L1	AGAP012295	-1.4621	0							1.8609	0	1.457	0	-2.50359	0	2.38998	0
Cytochrome P450 monooxygenase	CYP9L2	AGAP012294									1.9172	9e-05	1.70527	8e-05
Cytochrome P450 monooxygenase	CYP9L3	AGAP012293											2.21146	2e-05
Cytochrome P450 monooxygenase	CYP9M1	AGAP009374	1.52309	0.00041	1.42603	1e-05					5.57511	0	6.75989	0	1.54649	0	2.56507	0
Cytochrome P450 monooxygenase	CYP9M2	AGAP009375									4.56305	0.00072	3.92584	6e-05
Esterase	COE13O	AGAP011507													2.4284	0	-2.34567	0
Esterase	COE15O	AGAP011576															-2.31338	0
Esterase	COEAE1F	AGAP006227									2.38833	0	1.97931	2e-05
Esterase	COEAE2D	AGAP005757									2.3473	0	2.68701	0
Esterase	COEAE3D	AGAP005758													3.2199	0.00093	-8.41521	0
Esterase	COEAE2F	AGAP006228									1.53901	0
Esterase	COEAE2G	AGAP006723													1.42504	0.0008
Esterase	COEAE4G	AGAP006725															1.85575	0.0004
Esterase	COEAE6G	AGAP006727	-1.51992	0.00099											-1.24401	0	1.21588	0.0001
Esterase	COEBE2O	AGAP001101													-2.0181	0	-3.03354	0
Esterase	COEBE3C	AGAP005372									-1.80375	0.00074	-2.40661	0
Esterase	COEJHE2E	AGAP005834													1.8609	0	-2.74727	0
Esterase	COEJHE5E	AGAP005837													1.7826	0	-3.20428	0
Esterase	COEunkn	AGAP011509			2.19466	0.00034
G protein coupled receptor	GPRNPY3	AGAP012378											1.54542	2e-05	1.81504	0	1.47631	0
Glutaredoxin	GRX1	AGAP011107	1.5252	0			1.27721	0			-2.97935	0	-2.4932	0	1.77276	0	-1.6358	0
Glutaredoxin	GRX2	AGAP003178									-1.98894	0	-2.23148	0
Glutaredoxin	GRX3	AGAP009738									-2.23457	0	-1.74836	0
Glutathione peroxidase	GPXH3	AGAP004248											-1.49071	0			-1.53581	0
Glutathione peroxidase	GPXH1	AGAP004247													-2.47942	0	4.08122	0
Glutathione peroxidase	GPX2B	AGAP004247			1.54971	0											1.43296	0
Glutathione peroxidase	GPX3	GenBank: AY745228					1.48555	1e-05			2.57219	0	1.43296	1e-05	1.58887	0	-2.0691	0
Glutathione S-transferase	GSTD1_3	AGAP004164											-18.3029	4e-05			-1.77031	0
Glutathione S-transferase	GSTD1_5	AGAP004164	-1.56266	1e-05							-3.2898	0	-5.43018	0	-2.88586	0	2.82451	0
Glutathione S-transferase	GSTD1_6	AGAP004164									-2.14206	0	-2.42335	0	-1.38992	0.00092	1.5305	2e-05
Glutathione S-transferase	GSTD10	AGAP004383					-1.65061	0.00076			-6.59787	0	-4.45369	0
Glutathione S-transferase	GSTD11	AGAP004378	1.4753	0			1.69937	0			-1.29774	0	-1.49381	0			1.50838	1e-05
Glutathione S-transferase	GSTD12	AGAP004380	-1.4938	3e-05							-4.92117	0	-8.25347	0
Glutathione S-transferase	GSTD2	AGAP004165	-1.66671	0							-3.2154	0	-4.70763	0
Glutathione S-transferase	GSTD3	AGAP004382	-1.54542	0	2.17046	0					-3.39403	0	-5.02457	0	2.9302	0
Glutathione S-transferase	GSTD4	AGAP004381									-4.92799	0	-6.02099	0
Glutathione S-transferase	GSTD5	AGAP004173	8.61589	0.0006							-14.6213	0.00012			4.18144	0.00062	-7.26015	0
Glutathione S-transferase	GSTD6	AGAP004379	-1.65176	0							1.45196	0
Glutathione S-transferase	GSTD7	AGAP004163															-1.30858	0
Glutathione S-transferase	GSTE1	AGAP009195									-2.96905	0	-3.49671	0
Glutathione S-transferase	GSTE2	AGAP009194	-1.57135	6e-05							-3.59751	0	-4.79989	0	1.94801	0	-1.92385	0
Glutathione S-transferase	GSTE3	AGAP009197	-1.51047	0							-1.57899	0	-2.70195	0
Glutathione S-transferase	GSTE4	AGAP009193							1.34817	0.00031	-1.49278	2e-05	-1.70055	0			-1.60659	0
Glutathione S-transferase	GSTE5	AGAP009192									-1.54649	0	-1.48349	0			-1.50108	0
Glutathione S-transferase	GSTE6	AGAP009191											-1.53475	6e-05			-1.7411	0
Glutathione S-transferase	GSTE7	AGAP009196	-1.8391	0							-1.39474	0	-2.6081	0
Glutathione S-transferase	GSTE8	AGAP009190	1.57462	0							-1.51992	0
Glutathione S-transferase	GSTO1	AGAP005749	2.9019	0			2.2176	1e-05
Glutathione S-transferase	GSTMS1	AGAP000165	-1.4621	0							-2.9019	0	-5.02109	0	-2.23923	0	-2.28786	0
Glutathione S-transferase	GSTMS2	AGAP000163									-3.6604	0	-2.8699	0	2.06337	0	-2.23923	0
Glutathione S-transferase	GSTMS3	AGAP009946	-1.3566	0							-2.20534	0	-3.14269	0
Glutathione S-transferase	GSTS1_1	AGAP010404									-2.13317	0	-1.65864	7e-05			-1.65519	0.00035
Glutathione S-transferase	GSTS1_2	GenBank: AF513639	2.08349	0			1.43197	0			-2.15846	0	-1.48452	0
Glutathione S-transferase	GSTT1	AGAP000761											-2.49493	4e-05
Glutathione S-transferase	GSTT2	AGAP000888	-1.25	0.00016							-1.24487	7e-05	-1.56808	0	-1.31312	0	1.37268	0
Glutathione S-transferase	GSTU1	AGAP000947													-1.2033	5e-05	-1.29325	0
Glutathione S-transferase	GSTU2	AGAP003257	1.9066	0							1.49071	0	2.48285	0
Glutathione S-transferase	GSTZ1	AGAP002898			-1.41912	0									-1.51467	0	-2.28628	0
Midgut maltase-like protein	AGM1	AGAP012401	-1.59107	0	-1.58557	0					3.25577	0	1.74836	0	2.7492	0	1.48247	0
NADPH P450 reductase	NADPH_P450_red	AGAP000500			-1.53368	0.00024											-1.63694	0
Nitrilase	NIT8537	AGAP003515			2.54206	0									-3.91225	0	-1.78633	0
Peroxidase	HPX7	AGAP004036													3.38698	0	5.94221	0
Peroxidase	HPX8	AGAP004038													-4.15544	0	5.94633	0
Peroxidase	HPX5	AGAP000051									-1.62789	0.00062	-1.96973	1e-05
Ribosomal protein	RPL19	AGAP004422	-1.366	0							2.23612	0	1.60659	0	1.31403	0	1.26663	0
Ribosomal protein	RPS26	AGAP012100	-1.5252	0			1.23456	0			2.45888	0	1.30586	0
Salivary gland protein	GSG8	AGAP010647	-1.431	0.00015									-1.61552	0			2.01112	5e-05
Superoxide dismutase	MnSOD1	AGAP010517									-1.45196	0	-1.75686	0	1.77645	0	-1.40639	0
Superoxide dismutase	SOD2	AGAP005234	-1.9752	0									-2.26577	0	-1.61664	0	1.63127	0
Superoxide dismutase	SOD3A	AGAP010347									-2.24544	0	-2.28469	0	-1.47734	0	1.63807	0
Thioredoxin	TRX1	AGAP009584									-1.7219	0	-2.31819	0
Thioredoxin	TRX2	AGAP007201									1.40542	0.00074	1.54007	3e-05
Thioredoxin	TRX3	AGAP003338									1.29864	0.00065			1.65864	0	-1.64604	0
Thioredoxin peroxidase	TPX1	AGAP000396					1.26751	0.00042			1.40737	0			-1.58667	0	-1.54971	0
Thioredoxin peroxidase	TPX2	AGAP011054					1.34071	0					-1.26313	1e-05	1.75078	0	1.63014	0
Thioredoxin peroxidase	TPX3	AGAP007543	-1.4692	1e-05							-1.49381	0	-2.38667	0	2.56863	0	-2.67957	0
Thioredoxin peroxidase	TPX4	AGAP011284	1.2649	0.0004			1.55294	0	1.64832	0.00011	-4.08122	0	-5.01413	0	2.4932	0	-3.56277	0
Thioredoxin peroxidase	TPX5	AGAP007020											2.0293	0.00053	2.25012	0	2.8699	0
Tubulin	TubulinA	AGAP001219	1.84933	0			1.55079	0
Tubulin	TubulinB	AGAP010510	8.76042	0			2.61172	0			-3.55784	0
Xanthin dehydrogenase	XD24352	AGAP007918									1.84548	0					-2.81864	0
